# Supplementary material for: Clinical Features, Incidence and Treatment Outcome in Pregnancy-Associated Osteoporosis: A Single-Centre Experience over Two Decades
Source: Calcif Tissue Int. 2023 Oct 11;113(6):591–6. doi: 10.1007/s00223-023-01139-3 (PMC10673946; doi:10.1007/s00223-023-01139-3)
Supplement: Supplementary file 2 — Supplementary file2 (XLSX 16 kb) [file 223_2023_1139_MOESM2_ESM.xlsx]

## Sheet: Population by Heath Board 2021
Table 4: Age and sex structure by administrative area, Scotland, mid-2021
Estimated median age and proportions by age groups of Scotland's population and its councils and health boards
This worksheet contains one table. Some cells refer to notes which are explained on the notes worksheet.
Back to table of contents
Area name	Area code	Area type	Persons Median age [note 6]	Persons Under 16	Persons Working age [note 7]	Persons Pensionable age [note 8]	Males Median age [note 6]	Males Under 16	Males Working age [note 7]	Males Pensionable age [note 8]	Females Median age [note 6]	Females Under 16	Females Working age [note 7]	Females Pensionable age [note 8]	Sex Ratio [note 9]
Ayrshire and Arran	S08000015	Health board	47.1595	59927	227616	81147	45.6241	30693	109355	36628	48.4527	29234	118261	44519	0.92
Borders	S08000016	Health board	49.7023	18723	69312	27985	49.158	9605	33830	13099	50.1976	9118	35482	14886	0.95
Dumfries and Galloway	S08000017	Health board	50.2292	22882	88535	37373	49.318	11689	43167	17500	51.027	11193	45368	19873	0.95
Fife	S08000029	Health board	44.0502	63680	236285	74765	42.8059	32671	115488	33913	45.2527	31009	120797	40852	0.95
Forth Valley	S08000019	Health board	43.7258	51389	197273	57048	42.5347	26408	96750	25775	44.876	24981	100523	31273	0.95
Grampian	S08000020	Health board	41.944	100379	380703	105448	40.9223	51458	191667	48297	43.0549	48921	189036	57151	0.99
Greater Glasgow and Clyde	S08000031	Health board	39.136	196325	801982	186733	37.5435	100658	395420	81084	40.788	95667	406562	105649	0.95
Highland	S08000022	Health board	47.9254	50571	200302	73407	46.2057	25976	99951	33906	49.3477	24595	100351	39501	0.97
Lanarkshire	S08000032	Health board	42.8003	117306	429779	116945	41.4711	59922	210032	51737	44.1392	57384	219747	65208	0.94
Lothian	S08000024	Health board	39.0072	152062	620041	144207	38.3088	77782	304441	64167	39.6795	74280	315600	80040	0.95
Orkney	S08000025	Health board	48.5183	3553	13749	5238	47.8407	1849	6855	2500	49.0629	1704	6894	2738	0.99
Shetland	S08000026	Health board	44.7387	4104	14218	4618	43.9487	2115	7301	2214	45.5669	1989	6917	2404	1.03
Tayside	S08000030	Health board	43.7683	66561	264502	86587	42.1243	34126	130230	39114	45.3839	32435	134272	47473	0.95
Western Isles	S08000028	Health board	50.2847	4060	15890	6690	49.574	2131	7970	3088	51.1103	1929	7920	3602	0.98

## Sheet: Notes
Notes
This worksheet contains one table.
Back to table of contents
Note number	Note text	Note Link
Note 1	Migration data has been rounded to the nearest ten at administrative area level, and the nearest hundred at national level. This may result in the sum of administrative area data differing from the national totals. The "Other Changes" column will also be affected by this discrepancy.
Note 2	Natural change is calculated by subtracting deaths from births.
Note 3	Methods to produce international migration estimates changed for mid-2020 and mid-2021. For the year ending June 2021, they rely less on International Passenger Survey (IPS) data and make greater use of administrative data. This means that the latest figures on international migration may not be comparable with previous estimates produced from the IPS or more recently using some statistical model…	More information on the methodology can be found on the ONS website (opens in a new window).
Note 4	The total in- and out-migration figures for Scotland equal the sum of migration from / to the rest of the UK and internationally. However, they do not equal the sum of moves for individual Council or NHS Board areas. Migration for individual Council and NHS Board areas includes people moving within Scotland. Also, overall migration is based on the sum of unrounded figures, and so may not equal th…
Note 5	Includes changes in the number of prisoners, armed forces stationed in Scotland and a rounding adjustment.
Note 6	Median age is the age that half the population is estimated to be above, and half below. The part of the median age after the decimal point is approximate as it is assumed that birthdays are evenly distributed across the year.
Note 7	Working age at 30 June 2021 is defined as people aged 16 to 65 years.
Note 8	Pensionable age at 30 June 2021 was 66 years.
Note 9	The sex ratio is the male population divided by the female population.
Note 10	The migration figures in this table are not rounded unlike other tables in this publication and are provided to allow users to compare age breakdowns. The fact that they are unrounded does not suggest they are of a higher level of accuracy than rounded statistics.
Note 11	Land areas were derived from Standard Area Measurements produced by the Office for National Statistics and include geography changes up until 31 December 2020. Figures may not add exactly because of rounding.
Note 12	Counts of births and deaths at mid-year feed into the population estimates. They are based on provisional data before vital events data is finalised for the year, however it is unlikely there has been much change between the provisional and final counts. Data is rounded to the nearest 100.
Note 13	For time series tables of births and deaths by calendar year, please visit the Vital Events section of the NRS website.	Vital Events section (opens in a new window)
